# Supplementary material for: Contemporary outcomes of a DCB-based strategy with selective stent implantation for femoropopliteal artery lesions: results from the REAL-LEAD registry
Source: CVIR Endovasc. 2026 Jul 30;9:93. doi: 10.1186/s42155-026-00744-1 (PMC13424274; doi:10.1186/s42155-026-00744-1)
Supplement: Supplementary file 1 — Supplementary Material 1: Figs. S1–S3. [file 42155_2026_744_MOESM1_ESM.zip]

Archive with 3 entries (3 files):
- Supplemental Figure3R2.docx
- Supplemental Figure1R2.docx
- Supplemental Figure2R2.docx
